# Supplementary material for: Dynamics of the Herpes simplex virus DNA polymerase holoenzyme during DNA synthesis and proof-reading revealed by Cryo-EM
Source: Nucleic Acids Res. 2024 May 29;52(12):7292–304. doi: 10.1093/nar/gkae374 (PMC11229320; doi:10.1093/nar/gkae374)
Supplement: gkae374_Supplemental_Files [file gkae374_supplemental_files.zip]

Archive with 3 entries (3 files):
- Supplementary Information DNAp.pdf
- Supplementary_movie_1.mp4
- Supplementary_movie_2.mp4
